# Supplementary material for: The possible mediatory role of adipokines in the association between low carbohydrate diet and depressive symptoms among overweight and obese women
Source: PLoS One. 2021 Sep 13;16(9):e0257275. doi: 10.1371/journal.pone.0257275 (PMC8437289; doi:10.1371/journal.pone.0257275)
Supplement: S1 Dataset — (XLSX) [file pone.0257275.s001.xlsx]

## Sheet: Sheet1
ID	Age	Weight	Height	BMI	Fat percentage	Waist circumference	Waist-hip ratio	Visceral fat	BFM	FFM	FMI	FBS	TC	TG	hs-CRP	Energy	LCD score	fat percente	IPAQ	Stress	Anxiety	Depressive symptoms	obesity degree percentage
1	29	92.7	168	32.8	41.6	99.9	0.89	17	38.6	54.1	13.7	84	148	56	1.72	2403.35	39	41.6	198	8	7	12	153
2	35	77.1	164	28.7	41.2	100.9	0.99	16	31.7	45.4	11.8	91	190	132	4.12	2195.6	38	41.2	1131	0	1	3	133
3	36	84.2	163	31.7	42.4	101.8	0.95	17	35.7	48.5	13.4	83	158	84	1.78	1876.5	32	42.4	198	1	6	12	147
4	41	86.4	157.5	34.8	48.9	100.5	0.9	19	42.2	44.2	17	90	188	101	4.14	3120.83	32	48.9	693	15	7	14	162
5	28	99.1	157	40.2	49.3	116.1	0.98	20	48.9	50.2	19.8	96	186	94	13.56	3460.27	37	49.3	924	7	0	0	187
6	33	77.9	168	27.9	39.7	90.5	0.86	13	30.9	47	11.1	93	170	125	0.15	2157.55	33	39.7	1155	3	10	1	130
7	47	62.7	153	26.8	34.3	85.9	0.89	9	21.5	41.2	9.2	80	168	109	5.98	2802.29	32	34.3	1610	6	5	4	125
8	38	89.7	161	34.6	42.5	107.6	0.98	18	38.2	51.5	14.7	90	162	95	3.13	2476.73	33	42.5	495	20	4	1	161
9	39	78.6	162	29.9	37.1	94.5	0.89	13	29.2	49.4	11.1	93	223	130	0.62	1768	38	37.1	733	15	5	5	139
10	31	105.5	167	37.8	48.5	116.3	0.97	20	51.2	54.3	18.4	93	193	138	4.96	3195.67	36	48.5	1746	14	4	11	176
11	44	73.5	153.5	31.2	45.5	96	0.93	17	33.5	40	14.2	79	136	75	2.26	2998.9	33	45.5	693	11	10	4	145
12	30	67.8	159	26.8	34.9	86.1	0.87	10	23.6	44.2	9.3	73	125	73	12.85	2581.97	37	34.9	594	0	5	5	125
13	41	66.2	160	25.9	33.1	85.6	0.87	9	21.9	44.3	8.6	87	191	245	1.3	3119.01	35	33.1	266	3	6	4	120
14	34	71.1	159	28.1	39.7	90.2	0.89	13	28.3	42.8	11.2	84	201	170	10.51	3562.27	34	39.7	198	14	12	17	131
15	36	62.7	158	25.1	33.2	80.1	0.83	9	20.8	41.9	8.3	78	145	93	0.23	3027.04	30	33.2	693	8	7	2	117
16	21	88.5	159	35	44.1	110.4	0.99	18	39	49.5	15.4	91	236	63	5.98	3715.4	39	44.1	792	9	12	12	163
17	23	59.5	154	25.1	40.8	80.1	0.83	12	24.3	35.3	10.2	87	159	92	0.83	2880.03	38	40.8	398	10	10	10	117
18	46	93.3	161	36	47.7	107.8	0.95	20	44.5	48.8	17.2	81	171	155	4.02	2009.38	31	47.7	198	7	9	5	167
19	29	93.7	166	34	46.8	115.1	1.04	20	43.9	49.8	15.9	91	141	68	0.74	3765.76	37	46.8	1575	6	5	2	158
20	25	67.7	150	29.9	41.1	92	0.92	14	27.9	39.8	12.3	73	107	37	3.38	2452.23	32	41.1	1668	21	2	1	139
21	41	79.7	155	33.2	46	101.6	0.95	18	36.7	43	15.3	84	193	61	1.45	1776.14	32	46	1012	16	0	3	154
22	32	74.1	170	25.6	33.5	91.7	0.92	11	24.9	49.2	8.6	82	204	45	0.8	1972.51	39	33.5	1059	14	5	7	119
23	33	81.3	153	34.9	45.4	103.3	0.94	18	37.1	44.7	15.8	77	205	114	5.25	2161.84	38	45.4	99	0	0	1	163
24	35	98	170	32.5	40.7	111.3	1	18	39.6	57.8	13.2	80	217	130	4.86	2574.7	37	40.7	66	17	3	17	151
25	43	66.7	163	25	35.2	90.4	0.94	11	23.5	43.2	8.8	100	161	63	1.67	1637.51	30	35.2	198	4	1	2	116
26	35	85	160	33.2	44.9	100.8	0.91	17	38.1	46.9	14.9	82	179	202	2.44	3011.84	35	44.9	1386	5	2	1	154
27	34	80.7	161	31.1	40.9	104.3	1	16	33	47.7	12.7	93	344	125	3.55	2199.82	39	40.9	2514	9	11	11	145
28	33	83.6	167	30.1	41.8	98.4	0.93	17	35.1	48.8	12.6	89	155	116	1.88	3286.97	30	41.8	792	2	0	1	140
29	30	89.4	169	31.3	37.8	102.4	0.94	15	33.8	55.6	11.8	108	187	512	3.96	3815.27	38	37.8	297	3	4	4	146
30	37	77.5	164	28.8	39.6	98.3	0.95	15	30.7	46.8	11.4	89	179	58	1.54	2494.52	34	39.6	1506	8	3	3	134
31	33	76.9	170	26.6	32.4	91.5	0.9	11	24.9	52	8.6	81	208	226	1.17	3913.17	34	32.4	594	9	2	0	124
32	41	80.6	162	30.9	38.7	95	0.88	13	31.2	49.4	12	94	178	144	1.04	3314.49	30	38.7	198	12	2	7	144
33	46	88.1	160	34.4	41.2	109.3	1	18	36.3	51.8	14.2	93	196	200	6.2	3308.68	40	41.2	297	7	4	8	160
34	28	77.6	159	30.7	40.7	96.6	0.91	14	31.5	46.1	12.5	91	231	216	10.9	2166.07	33	40.7	66	4	7	11	143
35	30	67.9	164	25.2	33.3	85.7	0.87	9	22.6	45.3	8.4	87	200	95	1.25	1829.21	40	33.3	1919	9	3	0	117
36	24	87.6	169	30.7	38	106.4	1	16	33.3	54.3	11.7	87	162	113	2.28	3022.19	40	38	198	3	16	18	143
37	34	76.7	160	30	44.6	103.2	1.01	18	34.2	42.5	13.4	89	150	142	3.25	1854.34	36	44.6	495	7	8	6	139
38	27	76.8	158	31.2	44.4	90.9	0.84	16	34.1	42.7	13.8	73	154	73	9.19	2702.32	40	44.4	264	16	7	1	145
39	27	101.1	162	38.5	44.8	107.1	0.91	20	45.3	55.8	17.3	78	191	71	0.2	3054.23	33	44.8	99	6	1	0	179
40	30	68.7	165	25.2	34	83.3	0.84	10	23.4	45.3	8.6	87	151	64	0.05	3097.51	39	34	198	9	0	9	117
41	43	66.4	150	29.3	38.5	85.3	0.84	12	25.6	40.8	11.3	91	213	75	0.45	1541.17	37	38.5	924	2	11	10	136
42	43	84.4	156	34.7	47	99.1	0.97	20	30.8	44.8	16.3	90	210	49	12.67	1388.46	32	35.2	1878	0	6	4
43	31	100.7	167	36.1	42.7	116.5	1.02	20	43	57.7	15.4	84	158	182	12.8	2627.91	37	42.7	855	9	5	5	168
44	41	71.2	158	28.5	37.4	90.1	0.88	12	26.6	44.6	10.7	85	164	83	1.43	2761.12	37	37.4	876	12	5	2	133
45	47	79.7	160	31.1	35.3	97.4	0.92	12	28.1	51.6	11	90	205	289	1	1975.33	40	35.3	297	8	19	18	145
46	34	72.9	167	26.1	39.1	94.3	0.95	14	28.5	44.4	10.2	77	184	73	0.53	1204.47	39	39.1	396	11	0	0	122
47	31	74.7	171	25.5	27.1	89.2	0.89	8	20.2	54.5	6.9	84	169	99	0.72	2490.9	31	27.1	346	12	2	2	119
48	44	80.6	155	33.5	49.1	99.6	0.91	19	39.6	41	16.5	77	168	73	1.24	1749.29	31	49.1	924	8	8	4	156
49	30	84	158	33.5	48.6	106.3	1	20	40.9	43.2	16.3	74	118	84	8.3	2437.43	31	48.6	346.5	19	0	0	156
50	37	98.5	164.5	34.8	42.2	121.4	1	19	47.3	61.1	14.7	76	195	327	1.41	2399.22	30	43.6	1584	12	0	1	185
51	33	108.4	165	39.8	43.6	112.8	1.01	20	40.9	56.2	17.4	91	164	218	1.7	2420.32	36	42.2	120	9	5	0	162
52	27	83.8	167.5	29.9	41	99.4	0.93	16	34.3	49.5	12.2	98	148	52	1	2116.09	40	41	165	16	6	0	139
53	23	76	162	29	40.5	95.4	0.92	14	30.8	45.2	11.7	85	137	106	1.92	3043.8	38	40.5	3360	7	9	6	135
54	28	93.1	169	32.2	40.8	104.9	0.95	17	37.6	54.5	13.2	88	197	98	12.16	1805.65	40	40.8	396	7	1	1	150
55	43	76.8	151	33.7	44	98.6	0.92	16	33.8	43	14.8	77	198	116	12.29	1711.12	34	44	594	11	3	0	157
56	28	88.1	161	34	42	103.5	0.92	16	37	51.1	14.3	86	198	111	2.77	2134.64	30	42	396	3	11	7	158
57	48	72.4	162	27.6	34	92.1	0.92	11	24.6	47.8	9.4	99	197	109	1.59	2358.82	35	34	297	11	1	11	128
58	35	82.8	155.5	34.2	49	105.5	0.97	20	40.6	42.2	16.8	94	195	66	14.27	2325.24	39	49	495	7	1	1	159
59	34	90	156	36.4	48	112.1	1	20	42.8	46.4	17.5	87	182	158	10.62	2587.79	34	48	810	2	0	5	169
60	35	74.8	157	30.3	40	98.2	0.95	14	30	44.8	12.2	104	169	295	10.85	2409.49	33	40	924	1	11	3	141
61	35	71.8	163	27	42.7	91.2	0.9	15	30.7	41.1	11.6	77	194	124	1.2	2366.31	40	42.7	1314	0	4	3	126.1
62	29	74.3	172	25.3	33.8	89.8	0.9	11	25.1	49.2	8.5	79	171	49	0.51	3189.25	33	33.8	466.5	10	10	7	117
63	44	89.5	160	35	43.2	104.4	0.94	17	40.6	42.6	15.1	86	130	90	3.31	2941.32	38	48.8	758	21	4	1	141
64	32	83.2	165.5	30.4	48.8	106.3	1	20	38.6	50.9	14.8	95	243	186	0.94	2011.35	34	43.2	825	10	1	1	163
65	22	82.7	167	29.7	44	100.5	0.95	18	36.4	46.3	13.1	77	204	182	0.76	2780.65	40	44	954	3	10	16	138
66	37	93.5	168	32.9	44	105.3	0.94	19	41.2	52.3	14.5	76	185	78	7.8	3890.77	30	44	2772	1	4	9	153
67	22	72	163	27.1	39.6	91.8	0.92	14	28.5	43.5	10.7	101	135	92	1.49	1941.59	39	39.6	1474	4	3	4	126
68	41	74.4	164	27.7	38.4	90	0.88	13	28.5	45.9	10.6	84	185	87	4.34	2290.99	40	38.4	264	13	5	12	129
69	38	69	154	29.1	42.1	90.3	0.89	14	29	40	12.2	88	148	46	6.02	1910.21	40	42.1	396	2	4	4	135
70	23	72.1	153	30.8	39.9	94	0.89	13	28.8	43.3	12.3	84	254	243	3.83	2839.57	32	39.9	231	1	2	0	143
71	37	80.6	160	31.5	40.8	101.8	0.96	16	32.9	47.7	12.9	86	218	126	6.42	3588.33	36	40.8	264	18	9	15	146
72	29	87.5	160	34.2	47.4	105.9	0.95	19	41.5	46	16.2	72	196	68	7.85	3077.92	30	47.4	693	15	1	0	159
73	48	78.7	150	34.7	47.1	97.7	0.89	17	37.1	41.6	16.4	127	207	159	4.22	1774.27	34	47.1	198	1	8	5	162
74	27	72.7	168	25.8	35.7	87.7	0.86	11	25.9	46.8	9.2	77	146	101	2.47	1660.88	36	35.7	264	19	1	1	120
75	37	64.7	147.5	29.7	44.1	87.7	0.87	14	28.5	36.1	13.1	74	209	133	21.23	2984.15	38	44.1	678	7	7	3	138
76	44	89.9	160	35.3	43.6	108	0.97	19	39.2	50.7	15.4	95	220	89	1.5	2009.81	37	43.6	346	13	7	12	164
77	39	88.2	160	34.5	42.2	108.1	0.98	18	37.3	50.9	14.6	98	158	127	0.75	2097.47	32	42.2	396	7	9	13	160
78	44	76.7	154	32.1	46.1	90.7	0.84	16	35.4	41.3	14.8	79	192	123	1.06	2422.03	32	46.1	777	3	2	0	149
79	47	76.3	154.5	32	39.5	95.2	0.9	14	30.1	46.2	12.6	85	155	243	3.8	2087.55	37	39.5	346.5	11	5	4	149
80	32	63.6	158	25.3	31.9	109.5	0.91	9	46	48	8.1	78	160	62	0.47	3420.33	36	49	2879	8	1	2	180
81	36	94	156	38.6	49	86.5	0.94	20	20.3	43.3	18.9	91	192	89	12.91	2702.96	31	31.9	594	4	8	7	118
82	35	72.5	156.5	29.6	45.6	95.1	0.92	16	33	39.5	13.5	90	198	68	1.2	3861.22	38	45.6	933	11	2	7	138
83	29	79.3	170	27.4	33.9	92.2	0.87	12	29.9	47.6	9.3	81	223	61	0.19	2807.53	32	38.5	2712	9	8	7	137
84	30	77.5	162	29.5	38.5	90.6	0.88	13	26.9	52.4	11.4	80	125	74	5.89	2565.35	35	33.9	468.5	3	18	12	128
85	21	84.9	176	27.4	38.3	99.4	0.95	15	32.5	52.4	10.5	81	200	96	6.55	3843.97	32	38.3	933	2	7	11	127
86	22	74.9	163	28.2	42.4	100.3	0.99	16	31.8	43.1	12	75	165	128	1.65	1694.28	37	42.4	285	2	4	2	131
87	42	76.4	157	31.1	41.5	93.2	0.89	15	28.3	43	12.9	85	104	74	5.26	1981.01	40	39.7	1074	0	2	0	127
88	40	71.3	162	27.3	39.7	93.5	0.94	14	31.7	44.7	10.9	83	175	105	2.07	2517.75	31	41.5	1188	5	6	3	145
89	43	72.2	165	26.5	36.1	92.3	0.93	12	26.1	46.1	9.6	83	172	78	0.96	1060.77	40	36.1	396	5	0	0	123
90	28	69	160	27	44.2	83.8	0.81	14	30.5	38.5	11.9	89	180	98	3.56	1375.7	31	44.2	417	4	1	5	125
91	21	95.7	162	36.5	49.2	95	0.99	20	26.4	53.8	17.9	80	140	315	17.08	1955.76	39	32.9	693	3	3	2	126
92	23	73.6	162	28	43.1	112.8	0.95	16	47	48.7	12.1	80	135	48	0.62	1958.07	37	49.2	2154	5	2	5	170
93	44	80	169	28	35	91.2	0.87	12	28	52	9.8	78	233	126	0.4	2671.76	36	35	462	0	10	17	130
94	40	80.2	172	27.1	32.9	96.2	0.92	11	31.7	41.9	8.9	84	236	238	0.92	2463.08	30	43.1	693	5	12	6	130
95	41	63.3	152.5	27.2	34.5	82.6	0.84	9	21.9	41.4	9.4	88	166	82	1.74	2440.1	32	34.5	492	8	6	9	127
96	26	80.5	166	31.4	43.4	106	1.02	18	35	45.5	13.7	90	221	45	0.39	2475.15	33	43.4	417	4	7	5	146
97	32	61	154	25.7	34.9	82.5	0.86	10	21.3	39.7	9	95	214	268	0.18	1732.13	31	34.9	594	14	9	0	120
98	28	75.6	169	26.5	40.5	99.1	1	16	30.6	45	10.7	86	187	193	1.56	3909.59	33	40.5	495	20	0	0	123
99	28	86.6	166	31.2	44.4	90.9	0.84	18	34.1	42.7	13.8	80	187	64	14.4	1794.07	32	44.4	720	9	7	8	145
100	42	74.4	163	28	36.5	94.3	0.94	13	27.1	47.3	10.2	85	105	57	0.32	1743.08	30	36.5	2772	9	9	7	130
101	31	66.1	154	28.1	43.7	91.5	0.92	15	28.9	37.2	12.3	86	154	98	1.75	1785.8	30	43.7	594	5	6	7	130
102	43	70.8	154	29.9	40.1	90.8	0.88	13	28.4	42.4	12	92	169	143	2.39	2623.37	33	40.1	417	5	4	4	139
103	30	85.2	165	31.3	45.9	102.2	0.95	19	39.1	46.1	14.4	84	210	54	6.33	3836.87	30	45.9	346.5	5	0	2	146
104	46	97.6	171	33.4	38.9	108.2	0.96	17	38	59.6	13	126	200	89	1.88	2492.78	31	38.9	996	5	6	5	155
105	37	75.1	164	27.9	41.2	100.3	1	16	31	44.1	11.5	81	134	42	1.16	2466.13	35	41.2	99	11	4	2	130
106	46	71.8	154	30.3	43.6	97.9	0.97	17	31.3	40.5	13.2	88	245	186	2.57	2422.67	31	43.6	1386	18	4	2	141
107	48	84.5	171	28.9	36.9	101.5	0.97	15	31.1	53.4	10.6	94	210	53	1.82	2905.63	31	36.9	537	0	8	10	134
108	36	81	160.5	31.4	38.9	101.6	0.96	15	31.5	49.5	12.2	83	219	124	17.73	2221.47	35	38.9	1900	13	0	3	146
109	46	89.9	173	30	38	102.6	0.95	16	34.2	55.7	11.4	88	214	151	7.2	1492.03	34	38	528	4	2	2	140
110	33	79.5	158	31.8	45.3	100.9	0.95	18	36	43.5	14.4	112	238	213	5.03	2466.51	31	45.3	1902	9	9	4	148
111	31	75.9	158	30.4	45.4	100.1	0.96	17	34.5	41.4	13.8	75	216	154	11.98	1456.69	35	45.4	1920	11	3	4	141
112	38	74.6	155	31.1	42.5	100.3	0.98	16	31.7	42.9	13.2	83	232	124	5.58	2307.09	32	42.5	86	2	3	1	144
113	33	84.3	160	32.9	42.6	95.1	0.95	17	36.6	38.8	14	91	217	156	2.36	3421.26	30	48.5	2986	11	2	1	140
114	19	75.4	158	30.2	48.5	103.2	0.91	18	35.9	48.4	14.7	87	162	94	11.52	2731.21	36	42.6	297	4	7	11	153
115	45	71.1	158	28.5	38.9	109.6	0.94	13	41.2	50.3	11.1	84	241	140	2.72	1580.48	34	15	528	5	5	3	156
116	46	91.5	165	33.6	45	94.4	1.01	20	27.7	43.3	15.1	84	174	67	10.94	3889.85	37	38.9	996	12	14	10	132
117	48	81.9	161.5	31.4	47.4	103.7	0.98	20	38.8	43.1	14.9	89	248	441	4.95	2842.99	31	47.4	299	0	5	2	146
118	47	81.7	158	32.7	41.8	101.1	0.94	16	34.2	47.5	13.7	95	178	114	3.67	3248.99	34	41.8	1356	11	5	10	152
119	46	83	164	31.4	40.6	99	0.92	16	34.3	50.2	12.8	90	190	80	0.95	1914.18	32	40.6	1215	11	4	4	146
120	40	92.7	164.5	34.3	44.8	110.3	1	20	41.5	51.2	15.3	86	200	105	4.02	2526.43	33	44.8	396	11	6	3	159
121	31	81.2	159	32.1	44.7	102.8	0.96	18	36.3	44.9	14.4	69	152	83	1.72	1028.98	37	44.7	346.5	11	14	7	149
122	35	78.6	166	28.4	41.3	96.8	0.93	16	32.5	46.1	11.7	79	183	125	1.37	2208.47	30	41.3	3066	9	4	1	132
123	42	72.8	157	29.5	38.7	92.5	0.95	14	26.4	44.9	11.4	82	163	80	0	2972.25	37	37	462	7	6	5	129
124	33	78.9	166	28.5	40.6	97.1	0.97	16	32.5	48.6	11.6	82	208	118	0.4	2372.8	39	40	990	6	4	2	145
125	35	81.1	162	31.1	40	96.1	0.91	15	28.1	44.7	12.5	85	155	107	1.17	3065.62	30	38.7	594	13	19	13	137
126	22	71.3	160	27.7	37	99	0.92	12	32.1	46.8	10.2	88	153	140	1.33	2544.73	31	40.6	297	2	2	7	132
127	40	76.4	154	32.4	45.7	99.1	0.94	17	34.9	41.5	14.8	89	250	130	0.26	2885.64	33	45.7	990	5	4	3	151
128	33	70.3	154	29.6	47.1	84.3	0.98	18	24	39.6	14	80	145	90	0.11	2079	35	37.7	891	6	2	5	122
129	48	60.5	154	25.3	40.1	86.7	0.88	12	26.1	43.1	10.2	101	169	193	9.07	1940.83	34	37.7	330	7	10	10	123
130	25	63.6	156	26.1	37.7	98.6	0.86	11	33.1	37.2	9.9	79	169	124	3.68	4129.24	37	47.1	193	7	7	11	138
131	36	69.2	162	26.4	37.7	83.9	0.87	12	24.3	36.2	9.9	89	181	89	5.73	3043.76	31	40.1	2826	4	6	10	118
132	32	79.9	158	32	44.5	98.2	0.91	16	35.6	44.3	14.3	89	234	102	9.37	3127.7	33	44.5	1118	4	7	12	149
133	42	77.3	161	29.8	42.7	93.3	0.88	15	33	44.3	12.7	85	248	167	1.83	1711.46	31	42.7	693	5	7	4	139
134	39	69.7	153	29.8	41	90.6	0.89	14	28.6	41.1	12.2	85	176	60	0.35	2650.23	35	41	990	6	1	6	138
135	41	78.3	164	29.1	39	95.1	0.99	15	29.9	45.3	11.3	108	194	154	17.55	3005.14	32	39.7	532.5	16	8	6	133
136	36	73.4	168	25.9	31.9	112	0.86	10	47.7	42.3	8.2	79	150	60	0.64	3682.51	34	53	198	2	0	0	177
137	41	63.3	156	27.4	42.6	101.7	0.85	14	30.5	47.8	11.7	75	152	51	2.54	1538.74	35	39	2133	5	3	5	135
138	41	84.8	167	30.4	43.3	84.6	0.92	17	28.2	38.1	13.2	78	212	142	12.49	2983.61	32	42.6	1660	12	10	11	128
139	39	75.2	162	28.7	39.7	86.8	0.93	15	23.4	50	11.4	81	171	87	2.04	2884.19	34	31.9	2586	16	2	6	120
140	30	90	154	37.9	53	99	0.99	20	36.7	48.1	20.1	94	202	203	8.19	1415	31	43.3	1666	11	10	5	141
141	22	79.5	161	30.7	43.1	100.4	0.95	17	34.3	45.2	13.2	93	140	60	5.51	3672.83	33	43.1	99	8	2	0	143
142	21	80.4	166	29.1	38.6	98.7	0.94	14	31	49.2	11.2	85	240	199	6.65	1918.72	35	38.6	792	4	11	9	135
143	30	89.2	170	30.9	43.1	107.9	1.01	19	38.5	50.7	13.3	99	123	83	3.64	4110.94	31	43.1	456	3	11	9	144
144	45	72.9	161	28.1	30.4	90	0.89	8	22.1	50.8	8.5	80	168	142	0.71	4192.72	30	30.4	462	7	4	20	131
145	23	67.4	158	27.2	41.4	84.2	0.83	13	27.9	39.5	11.2	88	161	168	1.71	1738.01	34	41.4	99	4	5	3	126
146	36	75.6	158	30.5	42.8	95.5	0.91	16	32.4	43.2	13.1	81	143	77	2.06	2556.69	32	42.8	735	11	11	3	142
147	42	70.4	159	27.7	37.3	92.7	0.94	13	26.3	44.1	10.3	94	167	76	3.5	1879.1	35	37.3	49.5	3	8	6	129
148	31	64.3	156	26.4	38.8	86.4	0.88	12	25	39.3	10.3	83	196	59	0.03	2161.94	30	38.8	456	9	9	13	123
149	34	88.6	171	30.3	34.1	99.6	0.92	13	30.2	58.4	10.3	93	179	231	1.67	2590.25	33	34.1	462	11	14	18	141
150	40	63.1	154	26.6	36.7	119.5	0.91	11	50	52.6	9.8	86	189	86	11.73	1446.75	38	48.7	445.5	14	3	7	182
151	38	67.8	161	26.2	38.7	87.9	0.85	12	23.2	39.9	10.1	83	154	62	0.32	3918.2	30	36.7	453	3	6	5	124
152	47	102.6	162	39.1	48.7	118	1.03	20	52.8	53.9	19	89	160	96	1.75	2189.88	36	49.5	594	13	1	8	187
153	38	106.7	163	40.2	49.5	84.6	0.99	20	26.2	41.6	19.9	83	213	105	3.08	3051.32	39	38.7	132	0	11	4	122
154	38	67.7	161	26.1	35	84.9	0.86	11	23.7	44	9.1	95	151	120	2.13	2307.35	31	35	4617	11	5	3	121
155	22	92.8	170	32.1	43.5	111	1.01	19	40.4	52.4	14	106	134	46	2.26	2331.58	35	43.5	3502	2	1	3	149
156	34	67.4	159	26.7	37	87.4	0.89	12	24.9	42.5		72	161	72	2.44	4158.16	35	37	5154	2	8	12	124
157	24	71.9	169	25.2	42.2	92.9	0.94	16	30.3	41.6	10.6	98	173	45	1.76	2120.54	36	42.2	2556	8	13	7	117
158	31	66.7	161	25.7	30.4	95.3	0.86	8	38.2	36.5	7.8	76	194	153	2.28	1712.99	33	51.2	693	0	5	4	148
159	26	74.7	153	31.9	51.2	83.9	0.89	19	20.3	46.4	16.3	91	172	146	9.28	3635.76	31	30.4	3372	9	4	2	120
160	26	81	168	28.7	38.8	90.6	0.91	14	26	45.9	11.1	94	160	59	0.88	2583.34	32	36.2	693	9	4	3	128
161	38	71.9	161.5	27.6	36.2	96	0.9	12	31.4	49.6	10	81	139	93	2.43	1386.83	38	38.8	346.5	2	6	8	133
162	36	100.6	160	39.3	44.3	108.5	1.04	20	37.8	56.9	17.4	92	280	127	8.91	1748.81	33	39.9	546	7	9	8	147
163	30	94.7	173	31.6	39.9	101.2	0.99	18	36.7	41.2	12.6	67	128	124	2.35	3440.03	39	47.1	99	2	2	2	154
164	46	77.9	153.5	33.1	47.1	122	0.96	18	44.6	56	15.6	81	238	110	4.67	2746.65	34	44.3	617	8	2	8	183
165	44	97.4	176	31.4	43.4	108.3	0.98	19	42.2	55.2	13.6	87	217	86	7	2583.22	38	43.4	462	4	0	1	146
166	36	67.3	161.5	25.8	28.8	83	0.84	7	19.4	47.9	7.4	84	137	80	0.76	1713.05	33	28.8	1386	12	3	6	120
167	32	78	161	30.1	50.9	81.7	0.9	20	22.4	37.1	15.3	79	178	49	1.36	1898.27	40	37.7	278	5	1	1	117
168	38	59.5	154	25.1	37.7	94.8	0.86	11	39.7	38.3	9.4	87	151	65	0.03	2442.23	36	50.9	330	13	1	1	140
169	32	75.5	160	29.3	41.6	97.8	0.95	15	31.4	44.1	12.2	78	180	89	5.32	2790.77	36	41.6	297	11	1	5	136
170	50	84	155	34.9	43.8	95.5	0.95	17	34.1	40.1	15.3	137	238	278	18.6	1822.18	34	45.9	1215	10	7	5	129
171	50	84	164	31.4	41.5	96.7	0.98	17	30.9	43.6	13.1	101	195	190	17.41	3189.16	34	41.5	346.5	14	7	6	134
172	31	77.2	164	28.7	36	88.2	0.96	13	27.6	42.2	10.3	86	140	66	1.87	3000.95	31	39.6	1137	6	4	1	141
173	35	81	168	28.7	38.8	107.3	0.91	14	36.2	58.4	11.1	113	214	155	9.54	3355.46	32	38.3	396	12	2	2	154
174	23	81.9	167	29.4	35.9	94.5	0.97	14	26.2	51.4	10.5	86	145	62	0.41	2290.91	36	33.7	238	11	0	12	134
175	28	74.5	165	27.4	35.7	99.9	0.98	13	31.7	49.3	9.8	74	150	61	0.35	2679.3	39	39.2	1626	19	7	12	140
176	49	77.3	161	29.8	38.3	100.9	0.96	14	29.4	52.5	11.4	91	191	179	2.11	2277.05	33	35.9	427.5	13	3	0	137
177	18	112.4	172	38	46.6	116.8	1	20	56.3	55.2	17.7	102	200	189	11.19	3085.79	36	50.4	7296	0	8	8	198
178	38	91.8	174	30.3	40.1	103.5	1.01	17	35.4	51.4	12.2	99	177	180	10.11	3994.38	32	40.7	693	5	3	8	152
179	48	93.9	154	39.6	48	112.5	0.91	20	46.8	55.3	19	86	220	124	5.54	1584.81	34	45.8	462	7	0	0	181
180	40	80.8	161.5	31	39.9	108.3	0.94	15	46.6	45	12.3	95	217	236	10.7	1800.64	35	50.9	1236	6	12	1	166
181	50	80.3	162.5	30.4	39.8	96.6	0.93	15	28.3	44.1	21.1	88	207	76	1	1659.73	32	39.1	1746	18	2	8	132
182	44	77.6	172	26.2	46.5	109.9	0.96	20	48.6	43.3	18.1	87	244	199	2.24	3562.39	35	52.9	2772	6	10	17	183
183	21	80	165	29.4	37.2	102.5	0.92	13	34.6	47.2	10.9	86	176	66	0.68	2311.47	37	42.3	1386	3	6	6	141
184	31	82.5	171	28.2	42.7	90.1	0.97	17	23.5	54.1	12	71	218	161	1.75	1912.06	31	30.2	456	10	6	3	122
185	51	82.2	166	29.8	33.4	85.8	0.87	12	22.8	42.2	10	80	233	89	1.01	2700.83	30	35.1	405	3	6	0	124
186	29	91.9	153	39.3	52.9	98.2	0.95	20	37.5	45.9	20.8	89	173	81	10.98	4104.53	37	45	419	10	5	0	147
187	38	73.2	162	27.5	40.4	96	0.92	14	31.4	49.6	11.1	74	146	112	0.72	3980.76	38	38.8	396	15	5	7	133
188	56	102.7	163	38.7	50	106.6	1.08	20	39.3	56.7	19.3	93	254	275	9.08	2323.01	31	40.9	777	0	2	0	150
189	36	72.7	160	28.4	38.3	90.8	0.93	13	29.4	43.1	10.9	97	197	134	5.39	2929.69	39	40.5	650	13	4	0	133
190	54	92.2	163	34.7	39.2	103.5	0.9	15	37.6	57.9	13.6	87	143	192	15.33	3137.47	34	39.3	537	2	2	8	148
191	32	103.1	165.5	37.6	51.1	108.5	0.95	20	32.5	46.1		89	163	90	3.67	2830.72	37	41.3	115.5	2	6	9	138
192	39	73.1	167	32.8	41.6	87.4	0.94	12	22.5	43.7	8.9	74	127	97	4.15	3871.5	38	34	492	17	0	0	125
193	40	79.4	155.5	29.2	41.7	123.2	0.86	14	51.4	51.3	12.2	89	184	46	14.09	2114.83	35	50	714	10	1	0	180
194	36	80.1	162	30.5	39.7	113.7	0.91	15	40.8	51.4	12.1	94	220	145	1.3	3631.62	32	44.3	1188	13	2	1	164
195	42	70.8	156	29.1	43.6	109.9	0.87	15	41.3	52.8	12.7	91	217	119	0.66	1978.05	34	43.9	2198	10	3	1	153
196	28	72.2	159	28.6	46.7	100.1	1	18	44.1	43.6	13.3	93	255	120	4.34	2678.65	33	50.3	99	9	6	14	163
197	46	90.5	158	36.3	46.8	113	0.97	20	48.2	46.4	17	110	248	102	1.68	2872.64	31	51	427.5	6	8	3	181
198	38	84.3	160	28.1	38.3	85.3	0.94	14	23.2	43.8	10.7	85	160	140	2.36	2033.21	39	34.6	297	3	1	2	117
199	53	81.6	159	32.3	42.2	85.8	0.93	16	28.3	43.6	13.6	91	278	179	2.98	1595.62	39	39.4	318	3	11	10	117
200	43	81.8	164	30.4	42.3	120.1	0.98	17	52.4	60	12.9	67	228	125	0.65	3796.17	38	46.6	690	0	5	0	177
201	28	61.8	157	25.1	37.4	96.5	0.87	11	31.8	48.3	9.4	89	203	65	1.75	3659.85	36	39.7	462	7	3	0	142
202	22	71.3	166	25.9	37.3	101	0.89	12	35.2	47.3	9.7	87.49	185.3	122.1	4.34	4142.13	37	42.7	924	13	8	0	131
203	41	102.1	162	38.9	45.8	93	0.95	20	29	42.9	17.8	87.49	217	125	4.34	4020.84	39	40.3	297	1	4	6	131
204	36	72.5	155	30.1	45.3	90.5	0.91	16	31	43.3	13.7	83	185.3	122.1	4.34	2072.22	33	41.7	445.5	13	9	10	136
205	36	65.8	160	25.9	39.7	107.2	0.92	13	52.4	46.8	10.3	73	191	141	1.06	2824.06	38	52.8	3112.5	9	4	3	200
206	44	65.6	153	28	36.8	136	0.91	11	74.2	62.4	10.3	83	145	74	2.26	1565.47	35	54.3	49.5	17	6	3	231
207	44	94.1	169	32.9	43.9	94.7	0.99	19	32	39.5	14.5	95	175	167	2.16	2082.97	34	44.8	631	9	1	0	142
208	38	61.1	153	26.1	33.6	107.3	0.86	9	45.1	48.8	8.8	76	129	101	5.46	2284.61	37	48	918	12	5	0	184
209	50	75.5	152	32.9	44.5	95	0.94	17	27.2	53.6	14.6	92	185	255	2.06	1716.96	36	33.6	924	14	2	6	137
210	50	71.3	157	28.7	42.5	90.7	0.89	15	31	38.7	12.2	89	202	104	1.67	2060.16	36	44.9	132	10	3	3	134
211	51	86.1	159	34.1	41.2	111	0.99	17	49.5	47.7	14	93	182	427	1.65	1869.49	36	50.9	2796	10	9	3	165
212	53	82.6	162	31.5	43.6	96.1	0.92	17	28.7	45.6	13.7	83	174	98	1.88	1705.73	39	38.6	1188	11	0	6	140
213	48	94.6	169	33.1	38.3	83.7	0.97	17	23.1	38.7	12.7	81	150	87	15.64	2924.69	40	37.4	339	4	8	8	117
214	37	72.4	160	28.3	39.1	122.6	0.96	14	51.8	67.7	11.1	83	194	143	4.43	3116.51	33	43.3	462	0	4	0	180
215	37	72	167	25.8	38	89.7	0.95	19	24.1	41.5	9.8	92	177	84	4.15	2685.78	37	36.8	462	15	4	1	130
216	36	85.3	166	31	32.5	85	0.94	11	27.1	37	10.1	80	231	260	0.43	2650.23	34	42.2	1039.5	9	10	10	127
217	45	84.4	160	33	40.6	112.6	0.92	15	53.2	50.4	13.4	84	202	110	2.58	2637.12	40	51.4	11973	5	17	18	189
218	53	92.2	161.5	35.3	44.3	96.2	1.04	20	29.4	42.7	15.6	101	201	81	9.32	2412.16	34	40.8	1919	10	5	1	29.4
219	49	74.5	161	28.7	41.5	102.4	0.95	15	36.1	56.1	11.9	114	163	130	1.11	4015.94	32	39.2	1813	0	4	3	161
220	25	63.7	153	27.6	40.6	105	0.88	12	40.7	39.7	11.2	82	152	73	15.82	1816.56	34	50.6	49.5	6	5	4	172
221	20	83.4	162	31.6	45	104.9	0.9	17	39.7	44.7	14.2	84	205	102	5.6	3448.85	39	47	495	10	5	10	161
222	32	86.7	162	32.8	47.2	90.6	1	20	22.8	43.8	15.5	103	174	133	4.53	2271.01	35	34.3	876	10	8	13	114
223	34	119.5	175.5	38.8	43.3	107.5	1.01	20	35.5	50.6	16.8	90	218	127	9.58	2539.35	30	41.2	2475	6	3	1	158
224	48	71.9	160	28.1	40.3	86	0.93	15	22.5	46.5	11.3	77	155	90	7.01	3942.56	40	32.6	1386	9	4	5	117
225	24	69	166	25.2	32.6	112.7	0.88	10	52.7	50.4	8.2	77	160	89	0.88	2561.04	33	51.1	396	4	2	0	175
226	32	74.2	164	27.8	45.9	84.2	0.94	17	24.4	39.1	12.8	92	162	89	9.4	2345.31	37	38.4	1199.5	4	7	5	120
227	41	66.2	157	26.9	34	125.6	0.89	10	63.2	57.7	9.1	85	165	273	0.74	3026.35	35	52.3	548.5	2	5	2	203
228	44	64.2	151	28.2	36	118.4	0.86	10	54.9	58.1	10.1	92	151	85	1.57	3265.47	39	48.6	1012	9	7	4	198
229	36	69.3	158	27.8	38.1	108.1	0.88	12	27.3	58.3	10.6	82	169	87	0.73	3761.94	36	39	330	16	2	3	138
230	35	85	171	29.1	42.8	104.8	0.99	18	44.6	46.4	12.4	90	200	131	5.04	1885.08	39	49	396	4	2	3	148
231	36	80.3	163.5	30	39	94.2	0.91	14	27.8	44.9	11.7	79	199	209	1.9	4182.96	40	38.3	398	13	13	9	132
232	28	64.1	153	27.4	42.2	86.7	0.85	12	30.3	37.6	11.6	77	179	63	12.01	1335.92	39	44.7	495	6	0	12	133
233	37	77.3	160	30.2	47.1	100.5	0.87	17	36.1	42.4	14.2	97	155	91	1.96	3161.18	35	46	132	0	1	1	150
234	46	84.4	158	33.6	47.8	104.8	1.01	20	34.9	49.1	16.1	91	189	79	2.22	4050.45	38	41.5	1392	11	1	3	146
235	51	77.6	164	28.9	33.7	89.8	0.92	11	26.6	44.7	9.7	76	211	71	0.09	2927.8	38	37.3	2026	4	0	0	120
236	34	74.2	159	29.4	40.3	108.7	0.92	15	36.8	55	11.8	86	181	82	2.05	3920.4	38	40.1	495	14	2	4	141
237	43	64	157	36.9	49.4	99.7	1.03	20	33.7	38.5	18.2	87	131	62	3.45	2725.43	32	46.7	2253	9	9	13	133
238	49	81.2	166	27.7	37.3	86.9	0.94	13	25.9	37.8	10.3	89	244	98	0.43	2166.36	35	40.6	346.5	10	0	4	128
239	21	91	164	33.8	44.9	91.6	0.97	19	28.4	41.9	15.2	96	143	77	22.73	2567.98	36	40.4	297	12	2	0	128
240	35	63.5	157	25.8	38.4	108	0.87	12	40.9	45.8	9.9	87	142	92	0.13	2319.56	34	47.2	7104	0	9	1	153
241	26	67.4	154	28.4	39.2	98.7	0.85	12	33.6	41.9	11.1	96	196	101	0.1	1971.68	38	44.5	198	6	9	4	153
242	35	91.4	170	31.4	44.9	131.3	0.96	19	59.4	63	14.1	87	167	64	1.55	2484.15	38	48.5	2239	14	3	1	189
243	21	97.2	165.5	35.5	50.9	93	0.96	20	36.4	40.9	18.1	104	136	78	1.31	3902.37	38	47.1	1920	8	9	8	140
244	44	84.8	164	31.5	43.1	90.6	0.97	17	39	38.2	13.6	100	209	122	10.57	2999.32	38	50.5	198	5	0	0	155
245	22	91	169	31.9	49	88.5	0.95	20	26.4	42.9	15.6	83	174	68	2.16	3523.52	39	38.1	1872	19	0	9	129
246	43	67.9	154	28.6	44.7	118.6	0.85	15	50.2	51.4	12.8	94	232	116	2.5	2919.91	36	49.4	594	1	0	10	171
247	32	103.1	165.5	37.6	51.1	108.5	0.95	20	42.4	48.1	11.6	91	164	110	2.8	1745.8	35	37.3	495	0	1	2	141
248	40	65	156	26.7	35.1	120.2	0.89	11	50.7	59.8	9.4	91	160	52	1.48	2022.77	39	45.8	1548	1	2	0	189
249	47	80.4	147.5	37	50.6	89.6	0.95	20	30.8	40	18.7	119	238	128	4.34	1829.62	37	43.6	615	8	1	7	135
250	48	80.8	165.5	29.5	33.6	108.2	0.91	12	40.4	44	9.9	90	149	72	1.66	1829.62	32	47.8	14490	3	16	15	156
251	38	74.3	157	30.1	38.6	118.6	0.94	14	50.2	51.4	11.6	87.49	185.3.	82	4.34	2292.72	36	49.4	840	8	0	0	71
252	33	86.8	163	32.7	40.7	83.1	0.94	16	20.5	40.6	13.3	87.49	160	131	0.13	2704.13	38	37	1278	3	8	2	126
253	39	71.5	160	27.9	40.2	98.5	0.9	14	29.6	47.7	11.2	87	185.3	122.1	4.34	3149.49	37	38.3	594	14	1	2	139
254	35	99.3	158	39.8	53.1	93.3	0.96	20	27.4	44.6	21.2	91	209	92	1.31	3265.86	33	38	385	12	3	4	120
255	47	95.5	173	31.9	39.3	92.7	0.93	17	26.3	44.1	12.6	90	160	122.1	1.55	2119.65	40	37.3	777	0	2	4	129
256	42	97.5	167	35	47.8	96.6	1.02	20	29.8	50.2	16.7	87.49	185.3	72		2248.8	40	27.2	1022	11			137
